# Supplementary material for: Targeting DDX3X suppresses progression of KRAS-driven lung cancer by disrupting antioxidative homeostasis and inducing ferroptosis
Source: Cell Death Dis. 2025 Aug 30;16(1):660. doi: 10.1038/s41419-025-07980-8 (PMC12398621; doi:10.1038/s41419-025-07980-8)
Supplement: Supplementary file 14 — original data-ddx3x [file 41419_2025_7980_MOESM14_ESM.xlsx]

## Sheet: qPCR original data
	Figure 1H																					Figure S7B
																								Ct value
			Ct value																			Type	Group	Pre-ACTB			Average
	Type	Group	ACTB			Average																PC-9	shNS	21.33	21.88	21.21	21.4733
	Organoids derived from lung cancer patients	shNS	17.2	17.5	17	17.2333																	shDDX3X	21.27	21.04	21.09	21.1333
	Organoids derived from lung cancer patients	shDDX3X	16.48	16.47	16.34	16.43																	shDDX3X-2	20.04	20.14	19.83	20.0033
			DDX3X				ΔCt			Average	ΔΔCt			2-ΔΔCt								PC-9	shNS	21.76	21.76	21.51	21.6767
	Organoids derived from lung cancer patients	shNS	21.59	21.6	21.61		4.35667	4.36667	4.37667	4.36667	-0.01	0	0.01	1.00696	1	0.993092							shDDX3X	21.45	21.38	21.23	21.3533
	Organoids derived from lung cancer patients	shDDX3X	23.2	23.05	23.01		6.77	6.62	6.58		2.40333	2.25333	2.21333	0.189027	0.209739	0.215636							shDDX3X-2	21.58	21.6	21.65	21.61
																								Pre-METTL16				ΔCt			Average	ΔΔCt			2-ΔΔCt
	Figure 4A																					PC-9	shNS	29.4	29.37	29.41		7.92667	7.89667	7.93667	7.92	0.00666667	-0.0233333	0.0166667	0.99539	1.0163	0.988514
			Ct value																				shDDX3X	32.08	30.87	31.51		10.9467	9.73667	10.3767		3.02667	1.81667	2.45667	0.122711	0.283876	0.182167
	Type	Group	Pre-ACTB			Average																	shDDX3X-2	28.68	28.78	28.9		8.67667	8.77667	8.89667		0.756667	0.856667	0.976667	0.591862	0.552227	0.508152
	A549	shNS	28.74	28.44	28.44	28.54																PC-9	shNS	30.35	30.28	30.33		8.67333	8.60333	8.65333	8.64333	0.03	-0.04	0.01	0.97942	1.02811	0.993092
	A549	shDDX3X	28.68	28.16	28.24	28.36																	shDDX3X	30.86	30.93	31.72		9.50667	9.57667	10.3667		0.863333	0.933333	1.72333	0.549681	0.523647	0.302848
			pre-CBS				ΔCt			Average	ΔΔCt			2-ΔΔCt									shDDX3X-2	30.11	32.11	30.53		8.5	10.5	8.92		-0.143333	1.85667	0.276667	1.10445	0.276113	0.825496
	A549	shNS	34.41	34.03	35.59		5.87	5.49	7.05	6.13667	-0.266667	-0.646667	0.913333	1.20303	1.56555	0.530957
	A549	shDDX3X	34.09	35.73	35.28		5.73	7.37	6.92		-0.406667	1.23333	0.783333	1.32562	0.425334	0.581023						Figure S7C
	Figure 4B																							Ct value
	Group	Ct value																				Type	Group	ACTB			Average
	shNS+ACTD	ACTB			Average		CBS				ΔCt			Average	ΔΔCt			2-ΔΔCt				PC-9	shNS	23.71	22.49	22.88	23.0267
	a-0h	17.99	18.05	18.23	18.09		28.68	28.96	28.28		10.59	10.87	10.19	10.55	0.04	0.32	-0.36	0.972655	0.80107	1.28343			shDDX3X	25.19	23.77	24.35	24.4367
	a-1.5h	17.85	17.88	17.76	17.83		28.57	28.98	28.87		10.74	11.15	11.04		0.19	0.6	0.49	0.876606	0.659754	0.712025			shDDX3X-2	25.75	23.8	25.08	24.8767
	a-4.5h	17.48	17.73	17.49	17.5667		28.47	28.43	26.99		10.9033	10.8633	9.42333		0.353333	0.313333	-1.12667	0.782773	0.80478	2.18354				METTL16				ΔCt			Average	ΔΔCt			2-ΔΔCt
	a-6h	17.58	17.42	17.46	17.4867		28.79	28.55	28.55		11.3033	11.0633	11.0633		0.753333	0.513333	0.513333	0.593231	0.700602	0.700602		PC-9	shNS	21.79	21.67	21.67		-1.23667	-1.35667	-1.35667	-1.31667	0.08	-0.04	-0.04	0.946058	1.02811	1.02811
	shDDX3X+ACTD	ACTB			Average		CBS																shDDX3X	25.07	25.07	24.99		0.633333	0.633333	0.553333		1.95	1.95	1.87	0.258816	0.258816	0.273573
	a-0h	17.33	17.48	17.93	17.58		29.03	28.47	28.5		11.45	10.89	10.92	11.0867	0.363333	-0.196667	-0.166667	0.777366	1.14605	1.12246			shDDX3X-2	24.71	24.59	24.56		-0.166667	-0.286667	-0.316667		1.15	1.03	1	0.450625	0.48971	0.5
	a-1.5h	17.61	17.8	17.76	17.7233		28.69	29.06	29.32		10.9667	11.3367	11.5967		-0.12	0.25	0.51	1.08673	0.840896	0.702222
	a-4.5h	18.01	18.11	18.1	18.0733		28.68	28.68	28.92		10.6067	10.6067	10.8467		-0.48	-0.48	-0.24	1.39474	1.39474	1.18099
	a-6h	17.77	17.75	17.61	17.71		28.78	29.05	30.2		11.07	11.34	12.49		-0.0166667	0.253333	1.40333	1.01162	0.838956	0.378055		Figure S7D
	Figure 5F																							Ct value
																						Type	Group	ACTB			Average
	Input Dilution Factor	20	Log2 (Input Dilution Factor)	4.32193																		PC-9	siCon	16.21	16.3	16.84	16.45
	GLUC(Positive control)	Ct value				ΔCt[normalized MeRIP]				% Input													siJUND	15.25	15.78	15.4	15.4767
	Input	8.49	8.79	8.41																			siJUND-2	15.4	15.53	15.44	15.4567
	IP+m6A Anti-body	7.22	7.57	7.28		3.05193	3.10193	3.19193		12.0581	11.6473	10.9429												JUND				ΔCt			Average	ΔΔCt			2-ΔΔCt
	IP (No m6A Anti-body)	18.04	17.73	18.14																		PC-9	siCon	26.1	26.24	26.36		9.65	9.79	9.91	9.78333	-0.133333	0.00666667	0.126667	1.09682	0.99539	0.915945
	CLUC(Negative control)	Ct value				ΔCt				% Input													siJUND	28.44	28.35	28.48		12.9633	12.8733	13.0033		3.18	3.09	3.22	0.110338	0.11744	0.107321
	Input	8.16	7.92	7.78																			siJUND-2	27.65	27.57	27.66		12.1933	12.1133	12.2033		2.41	2.33	2.42	0.188156	0.198884	0.186856
	IP+m6A Anti-body	9.34	9.64	9.66		5.50193	6.04193	6.20193		2.20676	1.51774	1.35842												METTL16				ΔCt			Average	ΔΔCt			2-ΔΔCt
	IP (No m6A Anti-body)	18.03	18.06	18.4																		PC-9	siCon	22.81	22.78	22.78		6.36	6.33	6.33	6.34	0.02	-0.01	-0.01	0.986233	1.00696	1.00696
	Input Dilution Factor = (fraction of the input RNA saved) -1 [power (-1) ]																						siJUND	22.65	22.54	22.71		7.17333	7.06333	7.23333		0.833333	0.723333	0.893333	0.561231	0.605696	0.538369
	ΔCt[normalized MeRIP] = Ct [MeRIP] - (Ct [Input] - Log2 (Input Dilution Factor))																						siJUND-2	22.45	22.47	22.51		6.99333	7.01333	7.05333		0.653333	0.673333	0.713333	0.63581	0.627056	0.609909
	% Input = 2-ΔCt[normalized MeRIP]*100
																						Figure S7E
	CBS-3'UTR-1	Group	Ct value				ΔCt[normalized MeRIP]				%Input
	Input	shNS	32.57	32.21	32.69																			Ct value
		shDDX3X	33.71	33.56	33.94																	Type	Group	Pre-ACTB			Average
	IP+m6A Anti-body	shNS	31.33	31.33	31.9		3.08193	3.44193	3.53193		11.8099	9.20188	8.64537									PC-9	siCon	15.34	15.51	15.52	15.4567
		shDDX3X	33.62	33.64	33.39		4.23193	4.40193	3.77193		5.32185	4.73029	7.32043										siJUND	14.72	15.14	14.7	14.8533
	IP (No m6A Anti-body)	shNS	34.55	33.88	34.73		6.30193	5.99193	6.36193		1.26745	1.57127	1.21582										siJUND-2	14.86	14.86	15.3	15.0067
		shDDX3X	35.58	36.34	36.08		6.49193	6.65193	7.17193		1.11105	0.994421	0.693481											Pre-METTL16				ΔCt			Average	ΔΔCt			2-ΔΔCt
	CBS-3'UTR-2	Group	Ct value				ΔCt[normalized MeRIP]				%Input											PC-9	siCon	25.96	26.23	26.27		10.5033	10.7733	10.8133	10.6967	-0.193333	0.0766667	0.116667	1.1434	0.948246	0.922316
	Input	shNS	25.87	25.71	25.76																		siJUND	26.57	26.54	26.77		11.7167	11.6867	11.9167		1.02	0.99	1.22	0.493116	0.503478	0.429283
		shDDX3X	27.57	27.66	27.49																		siJUND-2	26.69	26.83	26.9		11.6833	11.8233	11.8933		0.986667	1.12667	1.19667	0.504642	0.457973	0.436282
	IP+m6A Anti-body	shNS	25.36	25.37	25.31		3.81193	3.98193	3.87193		7.12025	6.32878	6.8302
		shDDX3X	28.03	27.98	28.45		4.78193	4.64193	5.28193		3.63493	4.00535	2.57028
	IP (No m6A Anti-body)	shNS	28.81	29.1	28.99		7.26193	7.71193	7.55193		0.651541	0.476956	0.532897									Figure S12G
		shDDX3X	30.33	30.4	30.93		7.55193	7.63193	7.97193		0.532897	0.504151	0.3983
	CBS-3'UTR-3	Group	Ct value				ΔCt[normalized MeRIP]				%Input													Ct value
	Input	shNS	25.65	25.38	25.18																	Type	Group	ACTB			Average
		shDDX3X	27.06	27.1	26.98																	A549	shNS	17.82	16.7	16.91	17.1433
	IP+m6A Anti-body	shNS	25.79	25.69	25.53		4.46193	4.63193	4.67193		4.5376	4.03321	3.92292										shDDX3X	17.35	17.36	17.4	17.37
		shDDX3X	28.33	28.54	28.17		5.59193	5.76193	5.51193		2.0733	1.84284	2.19151										shDDX3X-2	19.11	18.1	17.51	18.24
	IP (No m6A Anti-body)	shNS	29.17	28.91	29.12		7.84193	7.85193	8.26193		0.435857	0.432847	0.325771											DDX3X				ΔCt			Average	ΔΔCt			2-ΔΔCt
		shDDX3X	31.52	32.19	32.97		8.78193	9.41193	10.3119		0.227183	0.1468	0.0786684									A549	shNS	21.35	21.35	21.63		4.20667	4.20667	4.48667	4.3	-0.0933333	-0.0933333	0.186667	1.06683	1.06683	0.878633
	CBS-3'UTR-NC	Group	Ct value				ΔCt[normalized MeRIP]				%Input												shDDX3X	23.75	23.93	23.79		6.38	6.56	6.42		2.08	2.26	2.12	0.236514	0.208772	0.230047
	Input	shNS	29.37	29.05	29.27																		shDDX3X-2	23.59	23.59	24.79		5.35	5.35	6.55		1.05	1.05	2.25	0.482968	0.482968	0.210224
		shDDX3X	31.43	31.25	31.88																			DDX3Y				ΔCt			Average	ΔΔCt			2-ΔΔCt
	IP+m6A Anti-body	shNS	31.49	31.64	31.55		6.44193	6.91193	6.60193		1.15023	0.830429	1.02949									A549	shNS	28.4	28.39	28.39		11.2567	11.2467	11.2467	11.25	0.00666667	-0.00333333	-0.00333333	0.99539	1.00231	1.00231
		shDDX3X	33.71	33.89	34.27		6.60193	6.96193	6.71193		1.02949	0.802141	0.953912										shDDX3X	28.03	27.45	27.3		10.66	10.08	9.93		-0.59	-1.17	-1.32	1.50525	2.25012	2.49666
	IP (No m6A Anti-body)	shNS	32.07	32.21	31.78		7.02193	7.48193	6.83193		0.769465	0.559391	0.877778										shDDX3X-2	27.94	28.06	27.94		9.7	9.82	9.7		-1.55	-1.43	-1.55	2.92817	2.69447	2.92817
		shDDX3X	34.71	33.91	34.33		7.60193	6.98193	6.77193		0.514744	0.791098	0.915054
																						Figure S12H
	Figure 5G																							Ct value
	Input Dilution Factor	20	Log2 (Input Dilution Factor)	4.32193																		Type	Group	ACTB			Average
	GLUC(Positive control)	Ct value				ΔCt[normalized MeRIP]				% Input												PC-9	shNS	15.55	14.37	14.2	14.7067
	Input con Gluc	9.66	9.56	9.76																			shDDX3X	16.82	15.55	15.73	16.0333
	IP+m6A Anti-body	7.23	7.55	7.39		1.89193	2.31193	1.95193		26.9447	20.1391	25.8471											shDDX3X-2	15.65	15.6	15.55	15.6
	IP (No m6A Anti-body)	16.14	16.57	15.96		10.8019	11.3319	10.5219		0.0560139	0.0387927	0.0680118												DDX3X				ΔCt			Average	ΔΔCt			2-ΔΔCt
	CLUC(Negative control)																					PC-9	shNS	21.07	21.02	21.1		6.36333	6.31333	6.39333	6.35667	0.00666667	-0.0433333	0.0366667	0.99539	1.03049	0.974905
	Input con Cluc	8.35	8.44	8.33																			shDDX3X	25.83	26.05	25.92		9.79667	10.0167	9.88667		3.44	3.66	3.53	0.0921418	0.0791098	0.0865693
	IP+m6A Anti-body	8.26	8.51	8.08		4.23193	4.39193	4.07193		5.32185	4.76319	5.94604											shDDX3X-2	22.75	24.02	22.9		7.15	8.42	7.3		0.793333	2.06333	0.943333	0.577009	0.239263	0.52003
	IP (No m6A Anti-body)	15.67	16.62	15.25		11.6419	12.5019	11.2419		0.0312918	0.0172403	0.0412898												DDX3Y				ΔCt			Average	ΔΔCt			2-ΔΔCt
																						PC-9	shNS	26.59	26.71	26.48		11.8833	12.0033	11.7733	11.8867	-0.00333333	0.116667	-0.113333	1.00231	0.922316	1.08172
	CBS-3'UTR-1	Group	Ct value				ΔCt[normalized MeRIP]				% Input												shDDX3X	26.18	26.34	26.53		10.1467	10.3067	10.4967		-1.74	-1.58	-1.39	3.34035	2.9897	2.62079
	Input	SCR	30.59	31.28	30.83																		shDDX3X-2	26.5	26.51	25.88		10.9	10.91	10.28		-0.986667	-0.976667	-1.60667	1.9816	1.96791	3.04547
		shMETTL16	29.05	29.26	29.27
	IP+m6A Anti-body	SCR	31.71	30.73	30.64		5.44193	3.77193	4.13193		2.30047	7.32043	5.70382
		shMETTL16	29.33	29.1	30.07		4.60193	4.16193	5.12193		4.11796	5.58644	2.87175
	IP (No m6A Anti-body)	SCR	35.64	35.22	35.82		9.37193	8.26193	9.31193		0.150928	0.325771	0.157337
		shMETTL16	32.66	32.55	32.45		7.93193	7.61193	7.50193		0.409498	0.511189	0.551689
	CBS-3'UTR-2	Group	Ct value				ΔCt[normalized MeRIP]				% Input
	Input	SCR	27.25	27.34	27.5
		shMETTL16	25.4	25.46	25.55
	IP+m6A Anti-body	SCR	27.07	26.95	27.08		4.14193	3.93193	3.90193		5.66442	6.55197	6.68964
		shMETTL16	25.51	25.47	25.5		4.43193	4.33193	4.27193		4.63294	4.96546	5.17632
	IP (No m6A Anti-body)	SCR	31.62	31.67	32.04		8.69193	8.65193	8.86193		0.241807	0.248605	0.214928
		shMETTL16	29.33	28.89	28.75		8.25193	7.75193	7.52193		0.328036	0.463914	0.544094
	CBS-3'UTR-3	Group	Ct value				ΔCt[normalized MeRIP]				%Input
	Input	SCR	24.62	24.52	24.64
		shMETTL16	26.24	25.95	26.12
	IP+m6A Anti-body	SCR	25.12	25.27	25.21		4.82193	5.07193	4.89193		3.53553	2.97302	3.36808
		shMETTL16	29.88	29.93	29.89		7.96193	8.30193	8.09193		0.401071	0.316862	0.366511
	IP (No m6A Anti-body)	SCR	32.63	32.54	29.03		12.3319	12.3419	8.71193		0.0193963	0.0192624	0.238478
		shMETTL16	33.93	34.42	34.48		12.0119	12.7919	12.6819		0.024213	0.0141009	0.0152181
	CBS-3'UTR-NC	Group	Ct value				ΔCt[normalized MeRIP]				% Input
	Input	SCR	26.02	25.85	25.65
		shMETTL16	24.3	24.19	24
	IP+m6A Anti-body	SCR	26.97	27.12	26.93		5.27193	5.59193	5.60193		2.58816	2.0733	2.05898
		shMETTL16	25.08	25.38	25.28		5.10193	5.51193	5.60193		2.91183	2.19151	2.05898
	IP (No m6A Anti-body)	SCR	32.54	32.15	31.65		10.8419	10.6219	10.3219		0.0544822	0.0634572	0.078125
		shMETTL16	28.87	28.53	28.86		8.89193	8.66193	9.18193		0.210505	0.246888	0.172173
	Figure 6A
			Ct value
	Type	Group	Pre-ACTB			Average
	A549	shNS	20.52	20.46	21.09	20.69
	A549	shDDX3X	20.78	21.3	20.73	20.9367
		shDDX3X-2	20.27	20.04	20.51	20.2733
			pre-METTL16				ΔCt			Average	ΔΔCt			2-ΔΔCt
	A549	shNS	27.29	27.53	27.22		6.6	6.84	6.53	6.65667	-0.0566667	0.183333	-0.126667	1.04006	0.880666	1.09177
	A549	shDDX3X	28.18	27.8	27.79		7.24333	6.86333	6.85333		0.586667	0.206667	0.196667	0.66588	0.866537	0.872564
	A549	shDDX3X-2	27.1	27.44	27.31		6.82667	7.16667	7.03667		0.17	0.51	0.38	0.888843	0.702222	0.768438
			Ct value
	Type	Group	Pre-ACTB			Average
	A549	shNS	28.3	28.12	27.93	28.1167
	A549	shDDX3X	27.57	27.78	27.59	27.6467
	A549	shDDX3X-2	27.47	27.48	27.52	27.49
			pre-METTL16				ΔCt			Average	ΔΔCt			2-ΔΔCt
	A549	shNS	28.98	29.93	29.88		0.863333	1.81333	1.76333	1.48	-0.616667	0.333333	0.283333	1.53333	0.793701	0.82169
	A549	shDDX3X	29.96	29.69	30.83		2.31333	2.04333	3.18333		0.833333	0.563333	1.70333	0.561231	0.676737	0.307076
	A549	shDDX3X-2	29.02	29.9	29.93		1.53	2.41	2.44		0.05	0.93	0.96	0.965936	0.524858	0.514057
	Figure 6B
	Type	Group	Ct value
	A549	shNS+ACTD	ACTB			Average
		0h	17.99	18.05	18.23	18.09
		1.5h	17.85	17.88	17.76	17.83
		3h	18.45	18.25	18.17	18.29
		4.5h	17.48	17.73	17.49	17.5667
		6h	17.58	17.42	17.46	17.4867
	A549	shNS+ACTD	METTL16				ΔCt			Average	ΔΔCt			2-ΔΔCt
		0h	24.99	24.68	24.69		6.9	6.59	6.6	6.69667	0.203333	-0.106667	-0.096667	86.8542	107.674	106.93
		1.5h	24.92	25.5	24.35		7.09	7.67	6.52		0.393333	0.973333	-0.176667	76.1369	50.9328	113.027
		3h	25.34	25.48	25.3		7.05	7.19	7.01		0.353333	0.493333	0.313333	78.2774	71.0382	80.478
		4.5h	25.37	25.4	25.46		7.80333	7.83333	7.89333		1.10667	1.13667	1.19667	46.4366	45.4809	43.6282
		6h	25.77	25.89	25.47		8.28333	8.40333	7.98333		1.58667	1.70667	1.28667	33.294	30.6367	40.9897
	Type	Group	Ct value
	A549	shDDX3X+ACTD	ACTB			Average
		0h	17.73	18.08	18.08	17.9633
		1.5h	17.46	17.91	17.46	17.61
		3h	17.8	18.06	17.99	17.95
		4.5h	17.78	17.75	18.04	17.8567
		6h	17.12	17.25	17.6	17.3233
	A549	shDDX3X+ACTD	METTL16				ΔCt			Average	ΔΔCt			2-ΔΔCt
		0h	25.12	25.03	24.8		7.15667	7.06667	6.83667	7.02	0.136667	0.0466667	-0.183333	90.9618	96.8171	113.55
		1.5h	24.87	25.39	24.93		7.26	7.78	7.32		0.24	0.76	0.3	84.6745	59.0496	81.2252
		3h	25.22	25.42	25.22		7.27	7.47	7.27		0.25	0.45	0.25	84.0896	73.2043	84.0896
		4.5h	25.68	25.53	25.67		7.82333	7.67333	7.81333		0.803333	0.653333	0.793333	57.3024	63.581	57.7009
		6h	25.84	25.71	25.52		8.51667	8.38667	8.19667		1.49667	1.36667	1.17667	35.4371	38.7786	44.2372
	Figure 6C
	Group	Ct value
		ACTB			Average
	A549-shNS	23.61	23.45	23.52	23.5267
	A549-shDDX3X	24.12	24.18	24.3	24.2
	A549-shDDX3X-2	22.78	22.54	22.64	22.6533
		METTL16				ΔCt			Average	ΔΔCt			2-ΔΔCt
	A549-shNS	25.2	25.2	25.25		1.67333	1.67333	1.72333	1.69	-0.0166667	-0.0166667	0.0333333	1.01162	1.01162	0.97716
	A549-shDDX3X	26.54	26.43	26.42		2.34	2.23	2.22		0.65	0.54	0.53	0.63728	0.687771	0.692555
	A549-shDDX3X-2	25.17	24.77	24.89		2.51667	2.11667	2.23667		0.826667	0.426667	0.546667	0.56383	0.743979	0.6846
	Figure 6F
	Input Dilution Factor=100	log2(Input dilution factor)
	10	3.32193
	ΔCt[normalized RIP] = Ct [RIP] - (Ct [Input] - Log2 (Input Dilution Factor))
	% Input = 2-ΔCt[normalized RIP]*100
		Group	Ct value				ΔCt[normalized MeRIP]				%Input
			JUND
	Input	shNS	26.74	26.69	26.91
		shDDX3X	26.54	26.7	26.75
	RIP	shNS	28.69	28.69	28.78		5.27193	5.32193	5.19193		2.58816	2.5	2.73573
		shDDX3X	29	28.74	29.07		5.78193	5.36193	5.64193		1.81747	2.43164	2.00267
			CHD1
	Input	shNS	24.91	25.01	25.01
		shDDX3X	25.66	25.69	25.46
	RIP	shNS	32.09	31.39	30.94		10.5019	9.70193	9.25193		0.0689612	0.120068	0.164018
		shDDX3X	32.73	31.95	31.88		10.3919	9.58193	9.74193		0.0744248	0.130482	0.116785
			MAX
	Input	shNS	23.53	23.81	23.72
		shDDX3X	23.32	23.24	23.29
	RIP	shNS	29.11	27.64	28.07		8.90193	7.15193	7.67193		0.209051	0.703162	0.490365
		shDDX3X	28.06	29.08	28.06		8.06193	9.16193	8.09193		0.374212	0.174576	0.366511
	Figure 6G
		Group	Ct value
			ACTB			Average
	A549	shNS	27.83	27.71	27.82	27.7867
		shDDX3X	27.36	27.52	27.71	27.53
		shDDX3X-2	28.05	27.62	27.84	27.8367
		Group	JUND				ΔCt			Average	ΔΔCt			2-ΔΔCt
	A549	shNS	31.52	31.47	31.7		3.73333	3.68333	3.91333	3.77667	-0.0433333	-0.0933333	0.136667	1.03049	1.06683	0.909618
		shDDX3X	32.47	32.09	32.16		4.94	4.56	4.63		1.16333	0.783333	0.853333	0.44648	0.581023	0.553504
		shDDX3X-2	31.88	32.33	31.88		4.04333	4.49333	4.04333		0.266667	0.716667	0.266667	0.831238	0.608502	0.831238
	Figure 6I
		Group	Ct value
			Pre-ACTB			Average
	A549	shNS	27.87	27.96	28.09	27.9733
		shDDX3X	27.4	27.68	27.46	27.5133
		shDDX3X-2	27.57	27.96	27.76	27.7633
		Group	Pre-JUND				ΔCt			Average	ΔΔCt			2-ΔΔCt
	A549	shNS	22.73	22.81	23.09		-5.24333	-5.16333	-4.88333	-5.09667	-0.146667	-0.0666667	0.213333	1.10701	1.04729	0.862542
		shDDX3X	22.55	22.76	22.54		-4.96333	-4.75333	-4.97333		0.133333	0.343333	0.123333	0.911722	0.788218	0.918064
		shDDX3X-2	22.26	22.39	22.36		-5.50333	-5.37333	-5.40333		-0.406667	-0.276667	-0.306667	1.32562	1.21139	1.23685
	Figure 6J
	Type	Group	Ct value
	A549	shNS+ACTD	ACTB			Average
		0h	18.36	17.99	18.11	18.1533
		3h	18.57	18.52	18.69	18.5933
		4.5h	18.28	17.59	17.64	17.8367
	A549	shNS+ACTD	JUND				ΔCt			Average	ΔΔCt			2-ΔΔCt
		0h	27.95	28.46	28		9.79667	10.3067	9.84667	9.98333	-0.186667	0.323333	-0.136667	113.813	79.9221	109.936
		3h	29.02	28.79	29.23		10.4267	10.1967	10.6367		0.443333	0.213333	0.653333	73.5433	86.2542	63.581
		4.5h	28.58	28.56	28.58		10.7433	10.7233	10.7433		0.76	0.74	0.76	59.0496	59.8739	59.0496
	A549	shDDX3X+ACTD	ACTB			Average
		0h	17.85	17.6	17.57	17.6733
		3h	17.94	17.91	17.63	17.8267
		4.5h	18.01	18.15	17.91	18.0233
	A549	shDDX3X+ACTD	JUND				ΔCt			Average	ΔΔCt			2-ΔΔCt
		0h	28.35	28.27	28.23		10.6767	10.5967	10.5567	10.61	0.0666667	-0.0133333	-0.0533333	95.4842	100.928	103.766
		3h	29.15	29.69	29.67		11.3233	11.8633	11.8433		0.713333	1.25333	1.23333	60.9909	41.9478	42.5334
		4.5h	29.96	30.06	29.91		11.9367	12.0367	11.8867		1.32667	1.42667	1.27667	39.8688	37.1989	41.2748
	Figure 6K
	Type	Group	Ct value
			Pre-ACTB			Average
	A549	siCON	16.25	16.18	16.22	16.2167
		siJunD	16.12	16.11	15.93	16.0533
			Pre-METTL16				ΔCt			Average	ΔΔCt			2-ΔΔCt
	A549	siCON	28.16	28.08	28.43		11.9433	11.8633	12.2133	12.0067	-0.0633333	-0.143333	0.206667	1.04488	1.10445	0.866537
		siJunD	28.68	28.52	28.67		12.6267	12.4667	12.6167		0.62	0.46	0.61	0.650671	0.726986	0.655197
	Type	Group	Ct value
			ACTB			Average
	A549	siCON	15.51	15.52	15.47	15.5
		siJunD	15.55	15.55	15.73	15.61
			METTL16				ΔCt			Average	ΔΔCt			2-ΔΔCt
	A549	siCON	28.56	28.41	29.14		13.06	12.91	13.64	13.2033	-0.143333	-0.293333	0.436667	1.10445	1.22547	0.73884
		siJunD	29.88	29.41	29.93		14.27	13.8	14.32		1.06667	0.596667	1.11667	0.477421	0.66128	0.461158

## Sheet: full uncropped WB-Fig1-3
	Figure 1J
	Figure 2D
	Figure 2E
	Figure 3A
	Figure 3I
	Figure 3J

## Sheet: full uncropped WB-Fig 4
	Figure 4F
	Figure 4G
	Figure 4I
	Figure 4J

## Sheet: full uncropped WB-Fig 5-7
	Figure 5A												Figure 6H														Figure 7B
	Figure 5K												Figure 6L
																											Figure 7C
																											Figure 7H

## Sheet: full uncropped WB-Figs 1-11
	Figure S1F								Figure S3E					Figure S7F												Figure S9B									Figure S11A
	Figure S1J
														Figure S7G
	Figure S4A																									Figure S9C
	Figure S4C
	Figure S4I								Figure S5A								Figure S6J
	Figure S4K
									Figure S5C
									Figure S5I
									Figure S5J
